# Supplementary material for: Design, Synthesis and Anticancer Activity of a New Series of N-aryl-N′-[4-(pyridin-2-ylmethoxy)benzyl]urea Derivatives
Source: Molecules. 2021 Jun 8;26(12):3496. doi: 10.3390/molecules26123496 (PMC8226862; doi:10.3390/molecules26123496)
Supplement: Supplementary file 1 [file molecules-26-03496-s001.zip]

Archive with 1 entries (1 files):
- molecules-1214842-supplementary.pdf
